# Supplementary material for: Secondary Mitochondrial Dysfunction in Gaucher Disease Type I, II and III—Review of the Experimental and Clinical Evidence
Source: Genes (Basel). 2025 Oct 28;16(11):1269. doi: 10.3390/genes16111269 (PMC12652696; doi:10.3390/genes16111269)
Supplement: Supplementary file 1 [file genes-16-01269-s001.zip]

Archive with 1 entries (1 files):
- genes-3887704-supplementary.pdf
